# Supplementary material for: Orbivirus NS4 Proteins Play Multiple Roles to Dampen Cellular Responses
Source: Viruses. 2023 Sep 12;15(9):1908. doi: 10.3390/v15091908 (PMC10535134; doi:10.3390/v15091908)
Supplement: Supplementary file 1 [file viruses-15-01908-s001.zip]

Archive with 2 entries (2 files):
- Movie 1.avi
- NS4 supplementary  data revision 4.pdf
